# Supplementary material for: Genome sequence and transcriptomic profiles of a marine bacterium, Pseudoalteromonas agarivorans Hao 2018
Source: Sci Data. 2019 Mar 27;6:10. doi: 10.1038/s41597-019-0012-y (PMC6437646; doi:10.1038/s41597-019-0012-y)
Supplement: Supplementary file 1 — Download metadata file [file 41597_2019_12_MOESM1_ESM.zip]

Archive with 4 entries (4 files):
- s_Jia652A_study.txt
- a_Jia652A_DNA.txt
- a_Jia652A_RNA.txt
- i_Investigation.txt
