# Supplementary material for: Genome sequence and transcriptomic profiles of a marine bacterium, Pseudoalteromonas agarivorans Hao 2018
Source: Sci Data. 2019 Mar 27;6:10. doi: 10.1038/s41597-019-0012-y (PMC6437646; doi:10.1038/s41597-019-0012-y)
Supplement: Supplementary file 1 — Download metadata file [file 41597_2019_12_MOESM1_ESM.zip › s_Jia652A_study.txt]

Source Name	Characteristics[organism]	Term Source REF	Term Accession Number	Characteristics[environment type]	Term Source REF	Term Accession Number	Protocol REF	Sample Name
an abalone breeding environment in Rongcheng Shandong Province China	Pseudoalteromonas agarivorans	NCBITaxon	NCBITaxon:176102	ocean biome	ENVO	ENVO:01000048	Genomic DNA preparation	Genomic DNA
an abalone breeding environment in Rongcheng Shandong Province China	Pseudoalteromonas agarivorans	NCBITaxon	NCBITaxon:176102	ocean biome	ENVO	ENVO:01000048	RNA extraction	Total RNA
