# Supplementary material for: Genome sequence and transcriptomic profiles of a marine bacterium, Pseudoalteromonas agarivorans Hao 2018
Source: Sci Data. 2019 Mar 27;6:10. doi: 10.1038/s41597-019-0012-y (PMC6437646; doi:10.1038/s41597-019-0012-y)
Supplement: Supplementary file 1 — Download metadata file [file 41597_2019_12_MOESM1_ESM.zip › a_Jia652A_DNA.txt]

Sample Name	Protocol REF	Parameter Value[instrument]	Parameter Value[manufacturer]	Assay Name	Raw Data File	Comment[Data Repository]	Comment[Data Record Accession]	Comment[Data Record URI]	Protocol REF	Derived Data File	Comment[Data Repository]	Comment[Data Record Accession]	Comment[Data Record URI]
Genomic DNA	Genome Sequencing	Miseq	Illumina	short reads	SRX5274724	NCBI Sequence Read Archive	SRP181074	http://identifiers.org/ncbi/insdc.sra:SRP181074	Genome assembly	assembly	NCBI Assembly	GCA_003668795.1	http://identifiers.org/ncbi/insdc.gca:GCA_003668795.1
Genomic DNA	Genome Sequencing	Sequel	PacBio	long reads	SRX5274723	NCBI Sequence Read Archive	SRP181074	http://identifiers.org/ncbi/insdc.sra:SRP181074	Genome assembly	assembly	NCBI Assembly	GCA_003668795.1	http://identifiers.org/ncbi/insdc.gca:GCA_003668795.1
