# Supplementary material for: Genome sequence and transcriptomic profiles of a marine bacterium, Pseudoalteromonas agarivorans Hao 2018
Source: Sci Data. 2019 Mar 27;6:10. doi: 10.1038/s41597-019-0012-y (PMC6437646; doi:10.1038/s41597-019-0012-y)
Supplement: Supplementary file 1 — Download metadata file [file 41597_2019_12_MOESM1_ESM.zip › a_Jia652A_RNA.txt]

Sample Name	Protocol REF	Parameter Value[instrument]	Parameter Value[manufacturer]	Assay Name	Raw Data File	Comment[Data Repository]	Comment[Data Record Accession]	Comment[Data Record URI]
Total RNA	RNA sequencing	HiSeq 2500	Illumina	R8j6012	SRX4896668	NCBI Sequence Read Archive	SRP165951	http://identifiers.org/ncbi/insdc.sra:SRP165951
Total RNA	RNA sequencing	HiSeq 2500	Illumina	R8j6013	SRX4896667	NCBI Sequence Read Archive	SRP165951	http://identifiers.org/ncbi/insdc.sra:SRP165951
Total RNA	RNA sequencing	HiSeq 2500	Illumina	R8j6010	SRX4896666	NCBI Sequence Read Archive	SRP165951	http://identifiers.org/ncbi/insdc.sra:SRP165951
Total RNA	RNA sequencing	HiSeq 2500	Illumina	R8j6011	SRX4896665	NCBI Sequence Read Archive	SRP165951	http://identifiers.org/ncbi/insdc.sra:SRP165951
Total RNA	RNA sequencing	HiSeq 2500	Illumina	R8j6014	SRX4896664	NCBI Sequence Read Archive	SRP165951	http://identifiers.org/ncbi/insdc.sra:SRP165951
Total RNA	RNA sequencing	HiSeq 2500	Illumina	R8j6015	SRX4896663	NCBI Sequence Read Archive	SRP165951	http://identifiers.org/ncbi/insdc.sra:SRP165951
