# Supplementary material for: Genome sequence and transcriptomic profiles of a marine bacterium, Pseudoalteromonas agarivorans Hao 2018
Source: Sci Data. 2019 Mar 27;6:10. doi: 10.1038/s41597-019-0012-y (PMC6437646; doi:10.1038/s41597-019-0012-y)
Supplement: Supplementary file 1 — Download metadata file [file 41597_2019_12_MOESM1_ESM.zip › i_Investigation.txt]

# Investigation File generated for Scientific Data with Investigation File Authoring Tool version 0.1.0 on 07/02/2019 - This metadata file is CC0
ONTOLOGY SOURCE REFERENCE
Term Source Name	NCBITaxon	ENVO	OBI	ERO	FBbi	SO
Term Source File	http://data.bioontology.org/ontologies/NCBITAXON	http://data.bioontology.org/ontologies/ENVO	http://data.bioontology.org/ontologies/OBI	http://data.bioontology.org/ontologies/ERO	http://data.bioontology.org/ontologies/FBbi	http://data.bioontology.org/ontologies/SO
Term Source Version	2016AB		2014-08-18	2013-08-02		unknown
Term Source Description	National Center for Biotechnology Information (NCBI) Organismal Classification	Environment Ontology	Ontology for Biomedical Investigations	Eagle-I Research Resource Ontology	Biological Imaging Methods Ontology	Sequence Types and Features Ontology
INVESTIGATION
Investigation Identifier
Investigation Title
Investigation Description
Investigation Submission Date
Investigation Public Release Date
INVESTIGATION PUBLICATIONS
Investigation PubMed ID
Investigation Publication DOI
Investigation Publication Author List
Investigation Publication Title
Investigation Publication Status
Investigation Publication Status Term Accession Number
Investigation Publication Status Term Source REF
INVESTIGATION CONTACTS
Investigation Person Last Name
Investigation Person Mid Initials
Investigation Person First Name
Investigation Person Address
Investigation Person Phone
Investigation Person Fax
Investigation Person Email
Investigation Person Affiliation
Investigation Person Roles
Investigation Person Roles Term Accession Number
Investigation Person Roles Term Source REF
STUDY
Study Identifier	10.1038/s41597-019-0012-y
Study Title	Genome sequence and transcriptomic profiles of a marine bacterium, Pseudoalteromonas agarivorans Hao 2018
Study Submission Date	08/11/2018
Study Public Release Date	27/03/2019
Study Description	https://www.nature.com/articles/s41597-019-0012-y
Study File Name	s_Jia652A_study.txt
Comment[Subject Keywords]	""
Comment[Manuscript Licence]	CC BY-4.0
Comment[Experimental Metadata Licence]	CC0
Comment[Supplementary Information File Name]
Comment[Supplementary Information File Type]
Comment[Supplementary Information File URL]
Comment[Data Repository]	NCBI Sequence Read Archive;NCBI Assembly;NCBI Sequence Read Archive
Comment[Data Record Accession]	SRP181074;GCA_003668795.1;SRP165951
Comment[Data Record URI]	http://identifiers.org/ncbi/insdc.sra:SRP181074;http://identifiers.org/ncbi/insdc.gca:GCA_003668795.1;http://identifiers.org/ncbi/insdc.sra:SRP165951
STUDY DESIGN DESCRIPTORS
Study Design Type	transcription profiling design	source-based data analysis objective
Study Design Type Term Accession Number	OBI:0001430	ERO:0100121
Study Design Type Term Source REF	OBI	ERO
STUDY PUBLICATIONS
Study PubMed ID
Study Publication DOI
Study Publication Author List
Study Publication Title
Study Publication Status
Study Publication Status Term Accession Number
Study Publication Status Term Source REF
STUDY FACTORS
Study Factor Name
Study Factor Type
Study Factor Type Term Accession Number
Study Factor Type Term Source REF
STUDY ASSAYS
Study Assay Measurement Type	whole genome sequencing assay	transcription profiling assay
Study Assay Measurement Type Term Accession Number	OBI:0002117	OBI:0000424
Study Assay Measurement Type Term Source REF	OBI	ERO
Study Assay Technology Type	DNA sequencing	RNA sequencing
Study Assay Technology Type Term Accession Number	OBI:0000626	ERO:0001658
Study Assay Technology Type Term Source REF	ERO	ERO
Study Assay Technology Platform	instrument; manufacturer	instrument; manufacturer
Study Assay File Name	a_Jia652A_DNA.txt	a_Jia652A_RNA.txt
STUDY PROTOCOLS
Study Protocol Name	Genomic DNA preparation	RNA extraction	Genome Sequencing	RNA sequencing	Genome assembly
Study Protocol Type	sample preparation method	sample preparation method	DNA sequencing	RNA sequencing	assembly
Study Protocol Type Term Accession Number	FBbi:00000001	FBbi:00000001	OBI:0000626	ERO:0001658	SO:0001248
Study Protocol Type Term Source REF	FBbi	FBbi	ERO	ERO	SO
Study Protocol Description					
Study Protocol URI	""	""	""	""	""
Study Protocol Version					
Study Protocol Parameters Name	""	""	instrument; manufacturer	instrument; manufacturer	""
Study Protocol Parameters Name Term Accession Number	""	""	""	""	""
Study Protocol Parameters Name Term Source REF	""	""	""	""	""
Study Protocol Components Name	""	""	""	""	""
Study Protocol Components Type	""	""	""	""	""
Study Protocol Components Type Term Accession Number	""	""	""	""	""
Study Protocol Components Type Term Source REF	""	""	""	""	""
STUDY CONTACTS
Study Person Last Name	Shan	Wang	Liu	Liu	Jia	Hao
Study Person First Name	Kai	Chunlei	Wenlin	Kai	Baolei	Lujiang
Study Person Mid Initials
Study Person Email	""	""	""	""	Baoleijia@cau.ac.kr	lujiang_hao@qlu.edu.cn
Study Person Phone
Study Person Fax
Study Person Address
Study Person Affiliation	State Key Laboratory of Biobased Material and Green Papermaking, Qilu University of Technology (Shandong Academy of Sciences), Jinan, 250353, China	State Key Laboratory of Biobased Material and Green Papermaking, Qilu University of Technology (Shandong Academy of Sciences), Jinan, 250353, China	State Key Laboratory of Biobased Material and Green Papermaking, Qilu University of Technology (Shandong Academy of Sciences), Jinan, 250353, China	State Key Laboratory of Biobased Material and Green Papermaking, Qilu University of Technology (Shandong Academy of Sciences), Jinan, 250353, China	State Key Laboratory of Biobased Material and Green Papermaking, Qilu University of Technology (Shandong Academy of Sciences), Jinan, 250353, China	State Key Laboratory of Biobased Material and Green Papermaking, Qilu University of Technology (Shandong Academy of Sciences), Jinan, 250353, China
Study Person Roles
Study Person Roles Term Accession Number
Study Person Roles Term Source REF
Comment[Study Person ORCID]	""	""	""	""	""	""
Comment[Funder]
Comment[FundRef ID]
Comment[Funder Term Source REF]
Comment[Grant Identifier]
